# Supplementary material for: Gender and Sex in Medical Practice: An Exploratory Study on Knowledge, Behavior, and Attitude among Sicilian Physicians
Source: Int J Environ Res Public Health. 2023 Jan 1;20(1):827. doi: 10.3390/ijerph20010827 (PMC9819832; doi:10.3390/ijerph20010827)
Supplement: Supplementary file 1 [file ijerph-20-00827-s001.zip]

Archive with 1 entries (1 files):
- ijerph-2049097-supplementary.pdf
